# Supplementary material for: Comparison of Proximal and Remote Sensing for the Diagnosis of Crop Status in Site-Specific Crop Management
Source: Sensors (Basel). 2021 Dec 22;22(1):19. doi: 10.3390/s22010019 (PMC8747194; doi:10.3390/s22010019)
Supplement: Supplementary file 1 [file sensors-22-00019-s001.zip]

Archive with 1 entries (1 files):
- sensors-1452663-supplementary.pdf
